# Supplementary material for: ER targeting of non-imported mitochondrial carrier proteins is dependent on the GET pathway
Source: Life Sci Alliance. 2021 Jan 21;4(3):e202000918. doi: 10.26508/lsa.202000918 (PMC7898604; doi:10.26508/lsa.202000918)
Supplement: Supplementary file 2 [file LSA-2020-00918_TableS2.xlsx]

## Sheet: Sheet1
Table S2. Yeast strains used in this study.
Genotype	Strain
MATa his3∆ leu2∆ ura3∆ met15∆	BY4741
MATa/MATa his3∆/his3∆ leu2∆/leu2∆ ura3∆/ura3∆ met15∆/+ lys2/+	BY4743
MATa his3∆ leu2∆ ura3∆ met15∆ TOM70-mCherry:KanMX ALO1-yeGFP:HisMX	AHY3352
MATa his3∆ leu2∆ ura3∆ met15∆ TOM70-mCherry:KanMX OM45-yeGFP:HisMX	AHY3933
MATa his3∆ leu2∆ ura3∆ met15∆ TOM70-mCherry:KanMX TUF1-yeGFP:HisMX	AHY6859
MATa his3∆ leu2∆ ura3∆ met15∆ TOM70-mCherry:KanMX TUF1-yeGFP:HisMX	AHY6860
MATa his3∆ leu2∆ ura3∆ met15∆ TOM70-mCherry:KanMX PUT1-yeGFP:HisMX	AHY6861
MATa his3∆ leu2∆ ura3∆ met15∆ SEC61-mCherry:KanMX ALO1-yeGFP:HisMX	AHY6950
MATa his3∆ leu2∆ ura3∆ met15∆ TOM70-mCherry:KanMX ALO1-yeGFP:HisMX sec72∆::URA3	AHY7061
MATa his3∆ leu2∆ ura3∆ met15∆ TOM70-mCherry:KanMX MIR1-yeGFP:HisMX get1Δ::URA3 get2Δ:HygMX	AHY7110
MATa his3∆ leu2∆ ura3∆ met15∆ TOM70-mCherry:KanMX ALO1-yeGFP:HisMX get1Δ::URA3 get2Δ::HygMX	AHY7112
MATa his3∆ leu2∆ ura3∆ met15∆ SEC61-mCherry:KanMX OM45-yeGFP:HisMX	AHY7143
MATa his3∆ leu2∆ ura3∆ met15∆ SEC61-mCherry:KanMX OAC1-yeGFP:HisMX	AHY7147
MATa his3∆ leu2∆ ura3∆ met15∆ SEC61-mCherry:KanMX PUT1-yeGFP:HisMX	AHY7149
MATa his3∆ leu2∆ ura3∆ met15∆ SEC61-mCherry:KanMX TUF1-yeGFP:HisMX	AHY7151
MATa/MATa his3∆/his3∆ leu2∆/leu2∆ ura3∆/ura3∆ met15∆/+ lys2/+ TOM70-mCherry:KanMX/+ MIR1-yeGFP:HisMX/+	AHY7219
MATa his3∆ leu2∆ ura3∆ met15∆ TOM70-mCherry:KanMX TUF1-yeGFP:HisMX get1Δ::URA3 get2Δ::HygMX	AHY7238
MATa his3∆ leu2∆ ura3∆ met15∆ TOM70-mCherry:KanMX OM45-yeGFP:HisMX get1Δ::URA3 get2Δ::HygMX	AHY7244
MATa his3∆ leu2∆ ura3∆ met15∆ TOM70-mCherry:KanMX OAC1-yeGFP:HisMX	AHY7296
MATa his3∆ leu2∆ ura3∆ met15∆ TOM70-mCherry:KanMX OAC1-yeGFP:HisMX	AHY7297
MATa his3∆ leu2∆ ura3∆ met15∆ TOM70-mCherry:KanMX PUT1-yeGFP:HisMX get1Δ::URA3 get2Δ::HygMX	AHY7389
MATa his3∆ leu2∆ ura3∆ met15∆ TOM70-mCherry:KanMX OAC1-yeGFP:HisMX get1Δ::URA3 get2Δ::HygMX	AHY7391
MATa/MATa his3∆/his3∆ leu2∆/leu2∆ ura3∆/ura3∆ met15∆/+ lys2/+ SEC61-mCherry:KanMX/+ MIR1-yeGFP:HisMX/+	AHY7552
MATa his3∆ leu2∆ ura3∆ met15∆ SEC61-mCherry:KanMX OAC1-yeGFP:HisMX tom70Δ::URA3 tom71Δ::LEU2	AHY7612
MATa his3∆ leu2∆ ura3∆ met15∆ SEC61-mCherry:KanMX ALO1-yeGFP:HisMX tom70Δ::URA3 tom71Δ::LEU2	AHY7616
MATa his3∆ leu2∆ ura3∆ met15∆ TOM70-mCherry:KanMX ALO1-yeGFP:HisMX snd2Δ::URA3	AHY7776
MATa his3∆ leu2∆ ura3∆ met15∆ TOM70-mCherry:KanMX ALO1-yeGFP:HisMX emc2Δ::URA3	AHY7781
MATa his3∆ leu2∆ ura3∆ met15∆ TOM70-mCherry:KanMX OAC1-yeGFP:HisMX djp1∆::URA3	AHY8186
MATa his3∆ leu2∆ ura3∆ met15∆ GET3-mCherry:KanMX get1Δ::URA3 get2Δ::HygMX	AHY8362
MATa his3∆ leu2∆ ura3∆ met15∆ GET3-mCherry:KanMX OAC1-yeGFP:HisMX get1Δ::URA3 get2Δ::HygMX	AHY8389
MATa his3∆ leu2∆ ura3∆ met15Δ HSP104-mCherry:KanMX OAC1-yeGFP:HisMX get1Δ::URA3 get2Δ::HygMX	AHY8391
MATa his3∆ leu2∆ ura3∆ met15∆ TOM70-mCherry:KanMX OAC1-yeGFP:HisMX get4∆::URA3	AHY8418
MATa his3∆ leu2∆ ura3∆ met15∆ TOM70-mCherry:KanMX OAC1-yeGFP:HisMX get5∆::URA3	AHY8420
MATa his3∆ leu2∆ ura3∆ met15∆ TOM70-mCherry:KanMX OAC1-yeGFP:HisMX get3∆::URA3	AHY8426
MATa his3∆ leu2∆ ura3∆ met15∆ TOM70-mCherry:KanMX OAC1-yeGFP:HisMX sgt2∆::URA3	AHY8428
MATa his3∆ leu2∆ ura3∆ met15∆ GET3-5FLAG:KanMX	AHY8541
MATa his3∆ leu2∆ ura3∆ met15∆ TOM70-mCherry:KanMX OAC1-yeGFP:HisMX get1Δ::URA3 get2Δ::HygMX hsp104Δ::NatMX	AHY8629
MATa his3∆ leu2∆ ura3∆ met15∆ GET3-5FLAG:KanMX OAC1-yeGFP:HisMX	AHY8754
MATa his3∆ leu2∆ ura3∆ met15∆ OAC1-5FLAG:KanMX	AHY8756
MATa his3∆ leu2∆ ura3∆ met15∆ OAC1-5FLAG:KanMX GET3-yeGFP:HisMX	AHY8867
MATa his3∆ leu2∆ ura3∆ met15∆ GET3-yeGFP:HisMX	AHY8941
MATa his3∆ leu2∆ ura3∆ met15∆ OAC1-yeGFP:HisMX	AHY8943
MATa his3∆ leu2∆ ura3∆ met15∆ TOM70-mCherry:KanMX OXA1-yeGFP:HisMX get1Δ::URA3 get2Δ::HygMX	AHY9139
MATa his3∆ leu2∆ ura3∆ met15∆ TOM70-mCherry:KanMX DIC1-yeGFP:HisMX get1Δ::URA3 get2Δ::HygMX	AHY9141
MATa his3∆ leu2∆ ura3∆ met15∆ TOM70-mCherry:KanMX OAC1-yeGFP:HisMX snd2Δ::URA3	AHY9149
MATa his3∆ leu2∆ ura3∆ met15∆ TOM70-mCherry:KanMX OXA1-yeGFP:HisMX	AHY9234
MATa his3∆ leu2∆ ura3∆ met15∆ TOM70-mCherry:KanMX DIC1-yeGFP:HisMX	AHY9236
MATa his3∆ leu2∆ ura3∆ lys2Δ HSP42-mCherry:KanMX OAC1-yeGFP:HisMX get1Δ::URA3 get2Δ::HygMX	AHY9378
MATa his3∆ leu2∆ ura3∆ met15∆ TOM70-mCherry:KanMX OAC1-yeGFP:HisMX get1Δ::URA3 get2Δ::HygMX djp1Δ::NatMX	AHY9411
MATa his3∆ leu2∆ ura3∆ met15∆ get3Δ::HygMX	AHY9417
MATa his3∆ leu2∆ ura3∆ met15∆ TOM70-mCherry:KanMX OAC1-yeGFP:HisMX get1Δ::URA3 get2Δ::HygMX hsp42Δ::NatMX	AHY9595
MATa his3∆ leu2∆ ura3∆ met15∆ tom70Δ::HygMX	AHY9732
MATa his3∆ leu2∆ ura3∆ lys2∆ tom70Δ::HygMX	AHY9733
MATa his3∆ leu2∆ ura3∆ met15∆ tom71Δ::NatMX	AHY9734
MATa his3∆ leu2∆ ura3∆ lys2∆ tom71Δ::NatMX	AHY9735
MATa his3∆ leu2∆ ura3∆ met15∆ tom70Δ::HygMX tom71Δ::NatMX	AHY9736
MATa his3∆ leu2∆ ura3∆ lys2∆ tom70Δ::HygMX tom71Δ::NatMX	AHY9737
MATa his3∆ leu2∆ ura3∆ lys2∆ get1Δ::KanMX	AHY9753
MATa his3∆ leu2∆ ura3∆ lys2∆ get1Δ::KanMX	AHY9754
MATa his3∆ leu2∆ ura3∆ met15∆ get2Δ::KanMX	AHY9755
MATa his3∆ leu2∆ ura3∆ lys2∆ tom70Δ::HygMX get1Δ::KanMX	AHY9759
MATa his3∆ leu2∆ ura3∆ tom70Δ::HygMX get2Δ::KanMX	AHY9760
MATa his3∆ leu2∆ ura3∆ lys2∆ tom71Δ::NatMX get1Δ::KanMX	AHY9765
MATa his3∆ leu2∆ ura3∆ met15∆ tom71Δ::NatMX get2Δ::KanMX	AHY9766
MATa his3∆ leu2∆ ura3∆ tom71Δ::NatMX tom71Δ::NatMX get1Δ::KanMX	AHY9771
MATa his3∆ leu2∆ ura3∆ lys2∆ tom71Δ::NatMX tom71Δ::NatMX get2Δ::KanMX	AHY9772
MATa his3∆ leu2∆ ura3∆ met15Δ HSP42-yeGFP:HisMX	AHY9953
MATa his3∆ leu2∆ ura3∆ met15Δ HSP42-yeGFP:HisMX OAC1-5FLAG:KanMX	AHY9955
MATa his3∆ leu2∆ ura3∆ met15Δ SEC61-mCherry:KanMX OAC1-yeGFP:HisMX get1Δ::URA3 get2Δ::HygMX	AHY10109
MATa his3∆ leu2∆ ura3∆ met15∆ GET3-mCherry:KanMX OAC1-yeGFP:HisMX	AHY10236
MATa his3∆ leu2∆ ura3∆ met15Δ TOM70-mCherry:KanMX OAC1-yeGFP:HisMX emc2Δ::URA3	AHY10327
MATa his3∆ leu2∆ ura3∆ met15Δ TOM70-mCherry:KanMX OAC1-yeGFP:HisMX sec72Δ::URA3	AHY10329
MATa his3∆ leu2∆ ura3∆ met15∆ SEC61-mCherry:KanMX OXA1-yeGFP:HisMX	AHY10331
MATa his3∆ leu2∆ ura3∆ met15∆ SEC61-mCherry:KanMX DIC1-yeGFP:HisMX	AHY10333
MATa his3∆ leu2∆ ura3∆ met15∆ OAC1-5FLAG:KanMX TOM70-mCherry:HygMX	AHY10410
MATa his3∆ leu2∆ ura3∆ met15∆ OAC1-5FLAG:KanMX SEC61-mCherry:HygMX	AHY10412
MATa his3∆ leu2∆ ura3∆ met15∆ ALO1-5FLAG:KanMX TOM70-mCherry:HygMX	AHY10414
MATa his3∆ leu2∆ ura3∆ met15∆ ALO1-5FLAG:KanMX SEC61-mCherry:HygMX	AHY10416
MATa his3∆ leu2∆ ura3∆ met15∆ TOM70-yeGFP:HisMX HSP42-mCherry:HygMX	AHY10927
MATa his3∆ leu2∆ ura3∆ met15∆ GET3-mCherry:KanMX get1Δ::URA3 get2Δ::HygMX hsp42Δ::NatMX	AHY10929
MATa his3∆ leu2∆ ura3∆ met15∆ get1Δ::NatMX get2Δ::HygMX get3Δ::KanMX	AHY10935
MATa his3∆ leu2∆ ura3∆ met15∆ HSP42-mCherry:KanMX ALO1-yeGFP:HisMX	AHY10938
MATa his3∆ leu2∆ ura3∆ met15∆ OAC1-mCherry:KanMX get1Δ::NatMX get2Δ::HygMX pAG413GPD-EGFP-SED5	AHY10940
MATa his3∆ leu2∆ ura3∆ met15∆ OAC1-mCherry:KanMX get1Δ::NatMX get2Δ::HygMX pAG413GPD-EGFP-YSY6	AHY10942
MATa his3∆ leu2∆ ura3∆ met15∆ OAC1-mCherry:KanMX pAG413GPD-EGFP- SED5	AHY10962
MATa his3∆ leu2∆ ura3∆ met15∆ OAC1-mCherry:KanMX pAG413GPD-EGFP-YSY6	AHY10964
